# Supplementary material for: Predicting the Fate of Bisphenol A During Electrochemical Oxidation: A Simple Semiempirical Method Based on the Concentration Profile of Hydroxyl Radicals
Source: Int J Mol Sci. 2025 May 16;26(10):4785. doi: 10.3390/ijms26104785 (PMC12112118; doi:10.3390/ijms26104785)
Supplement: Supplementary file 1 [file ijms-26-04785-s001.zip]

Archive with 1 entries (1 files):
- ijms-3618322-supplementary.pdf
